# Supplementary material for: Deciphering Molecular Factors That Affect Electron Transfer at the Cell Surface of Electroactive Bacteria: The Case of OmcA from Shewanella oneidensis MR-1
Source: Microorganisms. 2022 Dec 28;11(1):79. doi: 10.3390/microorganisms11010079 (PMC9861303; doi:10.3390/microorganisms11010079)
Supplement: Supplementary file 1 [file microorganisms-11-00079-s001.zip]

Archive with 1 entries (1 files):
- microorganisms-2100154-supplementary.pdf
